# Supplementary material for: Mosaic and cocktail capsid-virus-like particle vaccines for induction of antibodies against the EPCR-binding CIDRα1 domain of PfEMP1
Source: PLoS One. 2024 Jul 24;19(7):e0302243. doi: 10.1371/journal.pone.0302243 (PMC11268589; doi:10.1371/journal.pone.0302243)
Supplement: S2 File — (FA) [file pone.0302243.s009.fa]

>GA268_CIDRa1.1_IT4var20_{CIDRa1.1}/1252/1222/1354
GAMVDTLSGLSSEQGQSGDMTIEEDSATHIKFSKRDEDGKELAGATMELRDSSGKTISTWISDGQVKDFYLY
PGKYTFVETAAPDGYEVATAITFTVNEQGQVTVNGKATKGDAHIGSGSQSEEPTEIHVLNSDDKQGDITKKL
EVFCSSTTNYEGRNVQKWKCYNKNSDYNNSEMNISSYKDSTDANVMLSVECFHSWAKNLLIDTIKWEHQLK
NCINNTNVTYCESKCIKNCECYEKWIKRKEHEWEKVKNVFGNNNRMSYIYYNNLSRVFDSFLFQVMFALDQD
EKGKWDQFTEDLKKKFEPSKTNTPTGKSQDAIEFLLDHLKDNALTCRDNNSNESCGSGSWSHPQFEK
>GA269_CIDRa1.6b_IT4var18_{CIDRa1.6b}/1250/1219/1351
GAMVDTLSGLSSEQGQSGDMTIEEDSATHIKFSKRDEDGKELAGATMELRDSSGKTISTWISDGQVKDFYLY
PGKYTFVETAAPDGYEVATAITFTVNEQGQVTVNGKATKGDAHIGSGSNGAETTEITVLYNDNEGDMSKKL
SQFCSNENKENIENYQKWKCYYKDRDDIECEMISSSQKDEKHRKVMIFYNFFDLWVKNLLRDSIKWEIELK
DCINNTNVTDCNNKCNKNCECFDEWVKQKEKEWGSIKDVLKKESNMPEKYYININKNFEFYFFRVMFELK
KEEKWNKLMENLRIKIKSSKSNKGTIDSDGAIKVLFDHLKEIAEKCIDNNSKDSCGSGSWSHPQFEK
>GA271_QE0463C.g60.CIDRa.1489/1224/1356
GAMVDTLSGLSSEQGQSGDMTIEEDSATHIKFSKRDEDGKELAGATMELRDSSGKTISTWISDGQVKDFYLY
PGKYTFVETAAPDGYEVATAITFTVNEQGQVTVNGKATKGDAHIGSGSKGVTPIDIPILYSGDKQGDITKKL
EDFCYNPTKENEKTYQNWKCYYKDSEFNKCKMESKSGKSTTQEKIISFDEFFYLWVNNLLIDSIMWENDIK
HCINNTNVTNCNNGCNENCICFEKWVGQKEKEWENVKKVLKNPSKNLNNYYNKLNGIFSGFFFEVVYKFNN
KEAKWNQFTEDLKKKIEASQKNKGTENSQDAIELLLDHLKDNAITCKDNNSLKEDKNCGSGSWSHPQFEK
>GA272_CIDRa1.7_IT4var22_{CIDRa1.7}/1248/1217/1349
GAMVDTLSGLSSEQGQSGDMTIEEDSATHIKFSKRDEDGKELAGATMELRDSSGKTISTWISDGQVKDFYLY
PGKYTFVETAAPDGYEVATAITFTVNEQGQVTVNGKATKGDAHIGSGSNGAETTEITVLYSADQEGDISNKL
SEFCNDENNKNSQKWQCYYVSSENNGCKMEKKNANHTPEVKITKFHNFFEMWVTYLLTETITWKDKLK
TCMNNTKTADCIHECNKNCVCFDKWVKQKEDEWNSIKKLFTKEKKMPKQYYGNINIYFESFFFHVMKKLN
KEAKWNKLMDELRNKIELSKGNEGTKDLQDAIELLLEYLKEKSTICKDNNTNEACGSGSWSHPQFEK
>GA273_PT0132C.g587.CIDRa.1414/1221/1353
GAMVDTLSGLSSEQGQSGDMTIEEDSATHIKFSKRDEDGKELAGATMELRDSSGKTISTWISDGQVKDFYLY
PGKYTFVETAAPDGYEVATAITFTVNEQGQVTVNGKATKGDAHIGSGSRGATPTQINVLYSGEEEGNISEKL
TEFCNGKNNKTGKNYENWQCYYENSEKNMCKMDKNSKNHTSEEKITKLRNFFEFWVTYLLKDTIMWNDKFK
TCMNNTNITDCSDGCNKHCVCFDKWVKQKEEEWNSIKKLFKNEQKMPNEYYLNIKNHFQGYFFHVMDKLNK
DEAKWNQFTEELKKKMDFSKEKAGTKDSESAIELLLEYLKEKSTICKDNNTNEACGSGSWSHPQFEK
>GA275_CIDRa1.4_HB3var03_{CIDRa1.4}/1252/1221/1353
GAMVDTLSGLSSEQGQSGDMTIEEDSATHIKFSKRDEDGKELAGATMELRDSSGKTISTWISDGQVKDFYLY
PGKYTFVETAAPDGYEVATAITFTVNEQGQVTVNGKATKGDAHIGSGSGDAKNTEINVINSGDKEGYIFEKL
SEFCTNENNENGKNYEQWKCYYDNKKNNNKCKMEINIANSKLKNKITSFDEFFDFWVRKLLIDTIKWETELT
YCINNTDVTDCNKCNKNCVCFDKWVKQKEDEWTNIMKLFTNKHDIPKKYYLNINDLFDSFFFQVIYKFNE
GEAKWNELKENLKKQIASSKANNGTKDSEAAIKVLFNHIKEIATICKDNNTNEGCGSGSWSHPQFEK
>GA278_PT0157C.g524.CIDRa.1393/1222/1354
GAMVDTLSGLSSEQGQSGDMTIEEDSATHIKFSKRDEDGKELAGATMELRDSSGKTISTWISDGQVKDFYLY
PGKYTFVETAAPDGYEVATAITFTVNEQGQVTVNGKATKGDAHIGSGSGDAKNTEINVINSGDKQVGITEKL
SEFCTNENNENGKNYEQWKCYYDNKKNNNKCKMEINIANSKLKNKITSFDEFFDLWVRNFLIDTIKWENEVK
TCINNTTTHCIKDCKNNCICFYNWVKQKGKEWNIIKKLFKNDQDIPKEYNINIKKLFDGFFFQVMYQLNKE
EEAKWNQFTEELKKKMDFSKANTGTNDSQDAIKVLLDHLKETATICKDNNTNEACGSGSWSHPQFEK
>GA279_PF0029C.g298.CIDRa.1432/1221/1353
GAMVDTLSGLSSEQGQSGDMTIEEDSATHIKFSKRDEDGKELAGATMELRDSSGKTISTWISDGQVKDFYLY
PGKYTFVETAAPDGYEVATAITFTVNEQGQVTVNGKATKGDAHIGSGSRGVTPIDISVLYSGDEQGDITKKL
KGFCSNPTDYDGKNYEKWQCYYKSIKDIKCHMTNLKQKVPKYLKVMIFDEFFDMWVTYLLTETITWNDKLK
KCMNNIKTTDCIDECNTNCVCFDKWVKQKGKEWNSIKKLLRKKYNIPQQYYHKINYHFQGYFFHVMDKLNK
DEAKWNQFTEELKKKMDFSKANTGTNDSQDAIKVLLDHLKGTATICKDNNTNEACGSGSWSHPQFEK
>GA285_PH0646C.g148.CIDRa.1396/1220/1352
GAMVDTLSGLSSEQGQSGDMTIEEDSATHIKFSKRDEDGKELAGATMELRDSSGKTISTWISDGQVKDFYLY
PGKYTFVETAAPDGYEVATAITFTVNEQGQVTVNGKATKGDAHIGSGSKDVKTTEINVLYSGDEQGIITKKL
QDFCRKPTELNENNYQKWKCYYKSRDDIKCEMINPSQKENKHRGLISFFAFFDLWVTHLIKDIINWENELK
NCIDNTSTHCNKDCNENCKCFENWVKQKDDEWKKVKKVFENKNGTSQNYYNKLNSHFQGYFFHVMDKLNH
DEAKWNQFTEELKKKMDFSKANTGTSDSQDSIKMLLEHLKEDGTTCTANNPDSACGSGSWSHPQFEK
>GA284_PA0099C.g488.CIDRa.1399/1221/1353
GAMVDTLSGLSSEQGQSGDMTIEEDSATHIKFSKRDEDGKELAGATMELRDSSGKTISTWISDGQVKDFYLY
PGKYTFVETAAPDGYEVATAITFTVNEQGQVTVNGKATKGDAHIGSGSSNIVPTNINVLYSGDEQGIITKKL
EDFCTKRTKRNDKIYQKWQCYYKSSGNNKCQMTGPSQKENKHRGLISFFAFFDLWVTHLIKDIINWENELK
NCINNTNIMDCNNACNQNCKCFYKWVKKKEQEWKNVKKVFKNQKEKSHNYYNKLNGLFKGYFFHVMNKLNN
EEAKWNQFTEELKKKMDFSKANTGTNDSQDAIKVLLDHLKGTATICKDNNTNEACGSGSWSHPQFEK
>GA286_PU0198C.g1051.CIDRa.1417/1219/1351
GAMVDTLSGLSSEQGQSGDMTIEEDSATHIKFSKRDEDGKELAGATMELRDSSGKTISTWISDGQVKDFYLY
PGKYTFVETAAPDGYEVATAITFTVNEQGQVTVNGKATKGDAHIGSGSDVKTTEINVLYSGDEQGIITKKL
QDFCRKPTELNENNYQTWKCYYKSRDDIKCEMINPSQKENKHRGLISFFAFFDFWVRKFLIDTIKWETELT
YCINNTNVTDCNKCNKNCVCFDKWVKKKEQEWKNVKKVFKNQKEKSHNYYNKLNNHFQGYFFHVMDKLNK
DEAKWNQFTEELKKKMDFSKANTGTNDSQDAIKVLLDHLKGTATICKDNNTNEACGSGSWSHPQFEK
>GA280_PH0892C.g1177.CIDRa.997/1220/1352
GAMVDTLSGLSSEQGQSGDMTIEEDSATHIKFSKRDEDGKELAGATMELRDSSGKTISTWISDGQVKDFYLY
PGKYTFVETAAPDGYEVATAITFTVNEQGQVTVNGKATKGDAHIGSGSKDVTPTDINVLYSGDGHGDIVKRL
NEFCKDLENRNEKNYQEWKCYYNGESDNKCQMQKVLENKVQTKITTFDFFFDLWIKNLLRDTINWKSELK
NCINNKNTEKCNKDCNENCKCFYKWVKKKEQEWNNMKELFKNKKGTSQNYYNKLNNHFQGYFFHVMDKLNH
DEAKWNQFTEELKKKMDFSKANTGTNDSQDAIKVLLDHLKEDGTTCTANNPDSACGSGSWSHPQFEK
>GA281_CIDRa1.5a_ERS010022_NODE_90_length_8011_cov_50.444016_rframe2_ORF_{CIDRa1.5a}/1252/1221/1353
GAMVDTLSGLSSEQGQSGDMTIEEDSATHIKFSKRDEDGKELAGATMELRDSSGKTISTWISDGQVKDFYLY
PGKYTFVETAAPDGYEVATAITFTVNEQGQVTVNGKATKGDAHIGSGSRGVTPTDINVLYSGDEYGDIAKRL
SEFCNDKNNKNGKKNETWKCYYENSEKNMCKMDKNSKNHTSEEKITSFDYFFDLWVTNLLRDTINWKNDLM
NCINNKKMKNCNKTCNDNCKCFQSWLNKKEDEWNKITGLLKNKNRTSQNYYNKLNNHFQGYFFQVTNEVNK
DEAKWNQFTEELRKKMDFSKANTGTNDSQDAIKVLLEHLKEDGKTCTANNPDSACGSGSWSHPQFEK
>GA282_PT0172C.g951.CIDRa.1417/1221/1353
GAMVDTLSGLSSEQGQSGDMTIEEDSATHIKFSKRDEDGKELAGATMELRDSSGKTISTWISDGQVKDFYLY
PGKYTFVETAAPDGYEVATAITFTVNEQGQVTVNGKATKGDAHIGSGSGDAKTTDITVLYSADQEGDISNKL
SEFCKNPTDYDGKNYENWQCYYENSEKNMCKMDKNSKNHTSEEKITSFDYFFDLWVTNLLRDTINWKNDLM
NCINNKKMKNCNKTCNDNCKCFQSWLNKKEDEWNKITGLLKNKNGILQNYYNKLKSHFDNYFFLVINNVNQ
GEAKWNQFTEELKKKMDFSKANTGTNDSQDAIKVLLEHLKEDGKTCTANNPDSACGSGSWSHPQFEK
